# Supplementary material for: Inflammation in Preeclampsia: Genetic Biomarkers, Mechanisms, and Therapeutic Strategies
Source: Front Immunol. 2022 Jul 8;13:883404. doi: 10.3389/fimmu.2022.883404 (PMC9307876; doi:10.3389/fimmu.2022.883404)
Supplement: Supplementary file 2 [file Table_2.xlsx]

## Sheet: Sheet1
accession	title	platform	type	source	molecule	maternal ethnicity	chorioamnionitis diagnosis	mode of delivery	previous nulliparity	apgar score (1 min)	maternal age	maximum systolic bp	placental weight z-score	maximum diastolic bp	ga (week)	nicu transfer	maternal bmi	hellp diagnosis	diagnosis	ga (day)	newborn weight z-score	previous miscarriage	mean uterine pi	maternal blood type	attempted vaginal delivery	infant gender	previous hypertensive pregnancy	iugr diagnosis	mode proteinuria	tissue	apgar score (5 min)	umbilical cord diameter	mean umbilical pi
GSM1940492	PE-Term-SGA, rep1	GPL6244		Human placenta from PE-Term-SGA pregnancy	total RNA	Caucasian	No	C-Section	Yes	7	39	160	-0.991525	105	35	No	NA	No	PE	3	-1.39	Yes	NA	A	Yes	F	NA	No	2	Placenta	9	1.4	NA
GSM1940493	Cont-Term-CH, rep1	GPL6244		Human placenta from Cont-Term-CH pregnancy	total RNA	Caucasian	No	C-Section	No	9	34	158	-2.2782	100	37	No	21.11	No	non-PE	4	-2.46	No	1.49	A	No	F	Yes	No	0	Placenta	9	0.9	1.27
GSM1940494	Cont-Term-CH, rep2	GPL6244		Human placenta from Cont-Term-CH pregnancy	total RNA	Asian	No	C-Section	Yes	9	35	170	0.552239	104	36	No	31.25	No	non-PE	1	0.06	Yes	1.49875	O	No	F	NA	No	NA	Placenta	9	NA	1.07167
GSM1940495	PE-Term-AGA, rep1	GPL6244		Human placenta from PE-Term-AGA pregnancy	total RNA	Caucasian	No	Vaginal	Yes	6	37	178	-0.947368	100	37	No	19.47	No	PE	2	-0.85	Yes	NA	A	Yes	M	NA	No	0	Placenta	7	NA	NA
GSM1940496	PE-PreT-CH, rep1	GPL6244		Human placenta from PE-PreT-CH pregnancy	total RNA	Caucasian	No	C-Section	No	7	40	178	-1.46667	112	29	Yes	25.71	No	PE	6	-1.38	No	2.03	O	No	F	Yes	Yes	4	Placenta	9	0.8	1.4
GSM1940497	Cont-Ter-AGA, rep1	GPL6244		Human placenta from Cont-Ter-AGA pregnancy	total RNA	Caucasian	No	Vaginal	Yes	8	28	154	0.0740741	85	40	No	21.6	No	non-PE	4	0.34	Yes	NA	O	Yes	M	NA	No	NA	Placenta	9	1.3	NA
GSM1940498	PE-PreT-CH, rep2	GPL6244		Human placenta from PE-PreT-CH pregnancy	total RNA	Other	No	C-Section	Yes	6	25	168	-1.68571	114	31	Yes	29.41	Yes	PE	2	-1.36	No	NA	O	No	M	NA	No	4	Placenta	9	NA	1.24
GSM1940499	PE-Term-SGA, rep2	GPL6244		Human placenta from PE-Term-SGA pregnancy	total RNA	Caucasian	No	C-Section	No	9	37	140	-1.83898	91	35	Yes	25	No	PE	4	-1.67	No	NA	A	No	F	Yes	Yes	3	Placenta	9	0.7	1.18333
GSM1940500	PE-PreT-SGA, rep1	GPL6244		Human placenta from PE-PreT-SGA pregnancy	total RNA	Black	No	Vaginal	No	9	38	160	-2.14167	108	31	Yes	26.22	No	PE	5	-2.07	Yes	2.35	AB	Yes	F	Yes	Yes	4	Placenta	9	0.7	1.66429
GSM1940501	PE-PreT-AGA, rep1	GPL6244		Human placenta from PE-PreT-AGA pregnancy	total RNA	Asian	No	C-Section	Yes	NA	33	158	-1.41111	104	29	No	31.16	No	PE	4	-0.62	No	2.1375	A	No	F	NA	No	3	Placenta	NA	1.1	1.582
GSM1940502	PE-Term-AGA, rep2	GPL6244		Human placenta from PE-Term-AGA pregnancy	total RNA	Caucasian	No	Vaginal	Yes	8	26	181	0.353383	98	37	No	31.2	No	PE	4	-0.81	No	NA	O	Yes	F	NA	No	3	Placenta	9	2	1.1425
GSM1940503	Cont-Ter-AGA, rep2	GPL6244		Human placenta from Cont-Ter-AGA pregnancy	total RNA	Other	No	C-Section	No	9	34	114	0.362963	71	38	No	23.88	No	non-PE	4	0.66	No	NA	A	No	M	No	No	NA	Placenta	9	NA	NA
GSM1940504	PE-PreT-AGA, rep2	GPL6244		Human placenta from PE-PreT-AGA pregnancy	total RNA	Caucasian	No	C-Section	Yes	7	35	166	-1	104	30	Yes	23.05	No	PE	5	-0.73	No	NA	O	No	F	NA	No	3	Placenta	9	2.7	1.35
GSM1940505	PE-PreT-SGA, rep2	GPL6244		Human placenta from PE-PreT-SGA pregnancy	total RNA	Caucasian	No	C-Section	Yes	8	31	181	-1.80357	102	30	No	18.65	Yes	PE	5	-1.46	No	2.065	A	No	M	NA	Yes	4	Placenta	9	0.8	1.35667
GSM1940506	PE-Term-SGA, rep3	GPL6244		Human placenta from PE-Term-SGA pregnancy	total RNA	Other	No	C-Section	Yes	NA	37	175	-1.584	114	34	Yes	25.15	No	PE	4	-1.45	Yes	NA	A	Yes	F	NA	No	2	Placenta	NA	2.4	1.13
GSM1940507	Cont-preT-AGA, rep1	GPL6244		Human placenta from Cont-preT-AGA pregnancy	total RNA	Asian	No	C-Section	No	5	35	104	0.55	71	30	Yes	18.61	No	non-PE	3	-0.13	No	NA	O	Yes	F	No	No	NA	Placenta	9	1.2	NA
GSM1940508	PE-PreT-AGA, rep3	GPL6244		Human placenta from PE-PreT-AGA pregnancy	total RNA	Black	No	C-Section	No	8	32	160	-1.58036	98	30	Yes	26.64	Yes	PE	5	-0.55	Yes	1.8	NA	No	M	Yes	No	3	Placenta	9	1.1	1.41857
GSM1940509	PE-Term-AGA, rep3	GPL6244		Human placenta from PE-Term-AGA pregnancy	total RNA	Caucasian	No	C-Section	No	8	30	180	0.173913	110	36	No	29.34	No	PE	6	0.01	Yes	NA	O	No	M	Yes	No	1	Placenta	9	1.4	0.79
GSM1940510	PE-Term-AGA, rep4	GPL6244		Human placenta from PE-Term-AGA pregnancy	total RNA	Black	No	Vaginal	No	7	21	158	-0.473684	103	37	No	21.91	No	PE	3	-0.86	No	NA	A	Yes	F	Yes	No	3	Placenta	9	NA	NA
GSM1940511	Cont-preT-AGA, rep2	GPL6244		Human placenta from Cont-preT-AGA pregnancy	total RNA	Other	Yes	Vaginal	Yes	NA	17	136	1.64706	80	28	Yes	NA	No	non-PE	1	1.37	No	NA	O	Yes	M	NA	No	0	Placenta	NA	1.6	0.87
GSM1940512	PE-PreT-SGA, rep3	GPL6244		Human placenta from PE-PreT-SGA pregnancy	total RNA	Black	No	C-Section	No	8	36	151	-1.752	108	33	No	29.02	No	PE	1	-2.59	Yes	1.9375	O	No	M	No	Yes	2	Placenta	9	NA	2.002
GSM1940513	Cont-preT-AGA, rep3	GPL6244		Human placenta from Cont-preT-AGA pregnancy	total RNA	Black	Yes	C-Section	No	5	35	109	0.913978	69	28	Yes	22.41	No	non-PE	4	0.01	No	NA	B	Yes	F	No	No	NA	Placenta	8	1.3	NA
GSM1940514	PE-PreT-SGA, rep4	GPL6244		Human placenta from PE-PreT-SGA pregnancy	total RNA	Black	No	C-Section	Yes	NA	35	167	-2.02679	93	30	No	34.29	No	PE	1	-2.02	No	1.585	A	No	M	NA	Yes	2	Placenta	NA	0.5	2.62
GSM1940515	PE-PreT-AGA, rep4	GPL6244		Human placenta from PE-PreT-AGA pregnancy	total RNA	Caucasian	No	C-Section	Yes	NA	43	184	-0.352381	109	31	No	29.76	No	PE	2	-0.45	No	0.71	AB	No	M	NA	No	1	Placenta	NA	1.3	NA
GSM1940516	Cont-preT-AGA, rep4	GPL6244		Human placenta from Cont-preT-AGA pregnancy	total RNA	Caucasian	No	C-Section	Yes	8	40	116	0.210526	76	32	No	19.92	No	non-PE	6	1.39	No	NA	A	Yes	F	NA	No	0	Placenta	9	NA	1.3675
GSM1940517	Cont-preT-AGA, rep5	GPL6244		Human placenta from Cont-preT-AGA pregnancy	total RNA	Caucasian	Yes	C-Section	No	NA	34	134	3.2439	90	27	Yes	31.37	No	non-PE	5	1.84	No	NA	O	Yes	M	No	No	1	Placenta	NA	1.5	1.1
GSM1940518	PE-Term-SGA, rep4	GPL6244		Human placenta from PE-Term-SGA pregnancy	total RNA	Asian	No	Vaginal	Yes	9	31	154	-1.21053	110	37	No	25.82	No	PE	5	-1.96	No	NA	B	Yes	M	NA	No	1	Placenta	9	1.5	NA
GSM1940519	Cont-Ter-AGA, rep3	GPL6244		Human placenta from Cont-Ter-AGA pregnancy	total RNA	Caucasian	No	C-Section	No	NA	38	126	1.60305	78	38	No	33.96	No	non-PE	4	3.6	No	NA	A	No	F	No	No	NA	Placenta	NA	NA	0.9
GSM1940520	PE-PreT-SGA, rep5	GPL6244		Human placenta from PE-PreT-SGA pregnancy	total RNA	Caucasian	No	C-Section	Yes	NA	39	212	0.736842	140	32	Yes	33.96	Yes	PE	4	-1.6	No	1.065	A	No	F	NA	Yes	0	Placenta	NA	1.5	1.0325
GSM1940521	PE-PreT-AGA, rep5	GPL6244		Human placenta from PE-PreT-AGA pregnancy	total RNA	Black	No	C-Section	No	5	38	182	0.5625	102	30	No	26.64	No	PE	3	-0.15	No	2.38	A	No	M	No	No	4	Placenta	8	1.4	1.225
GSM1940522	Cont-Ter-AGA, rep4	GPL6244		Human placenta from Cont-Ter-AGA pregnancy	total RNA	Caucasian	No	C-Section	No	9	25	124	-0.377778	80	38	No	26.7	No	non-PE	5	0.34	Yes	NA	O	No	M	NA	No	0	Placenta	9	NA	NA
GSM1940523	Cont-Term-CH, rep3	GPL6244		Human placenta from Cont-Term-CH pregnancy	total RNA	Black	No	C-Section	No	8	32	170	-2.56391	106	35	Yes	27.89	No	non-PE	0	-2.59	Yes	NA	B	No	M	Yes	Yes	0	Placenta	9	1.3	2.6
GSM1940524	Cont-preT-AGA, rep6	GPL6244		Human placenta from Cont-preT-AGA pregnancy	total RNA	Caucasian	No	C-Section	No	4	32	128	-0.352381	90	31	No	21.16	No	non-PE	4	0.41	Yes	NA	B	Yes	M	No	No	NA	Placenta	8	NA	NA
GSM1940525	PE-Term-AGA, rep5	GPL6244		Human placenta from PE-Term-AGA pregnancy	total RNA	Caucasian	No	C-Section	Yes	9	43	166	-0.12782	101	39	Yes	26.56	No	PE	2	-0.07	Yes	NA	A	Yes	M	NA	No	1	Placenta	9	1.4	NA
GSM1940526	PE-Term-AGA, rep6	GPL6244		Human placenta from PE-Term-AGA pregnancy	total RNA	Caucasian	No	C-Section	Yes	9	37	150	-0.514493	100	36	No	18.55	No	PE	4	-0.46	No	NA	O	No	M	NA	No	2	Placenta	9	1.2	NA
GSM1940527	Cont-Term-CH, rep4	GPL6244		Human placenta from Cont-Term-CH pregnancy	total RNA	Asian	Yes	Vaginal	No	9	32	130	-1.21538	87	39	No	23.94	No	non-PE	0	-1.2	No	NA	AB	Yes	F	Yes	No	NA	Placenta	9	1.6	NA
GSM1940528	PE-Term-SGA, rep5	GPL6244		Human placenta from PE-Term-SGA pregnancy	total RNA	Caucasian	No	C-Section	Yes	8	31	140	-1.06154	90	39	No	27.7	No	PE	2	-1.41	No	NA	B	No	F	NA	No	3	Placenta	9	NA	NA
GSM1940529	Cont-preT-AGA, rep7	GPL6244		Human placenta from Cont-preT-AGA pregnancy	total RNA	Asian	Yes	Vaginal	Yes	8	35	110	-0.225	64	31	No	18.26	No	non-PE	4	0.08	No	NA	O	Yes	F	NA	No	NA	Placenta	9	2.1	0.65
GSM1940530	PE-PreT-CH, rep3	GPL6244		Human placenta from PE-PreT-CH pregnancy	total RNA	Caucasian	No	C-Section	Yes	8	30	178	-1.80357	123	30	Yes	24.39	No	PE	0	-2.02	No	1.91167	A	No	M	NA	Yes	0	Placenta	9	1.5	1.45
GSM1940531	Cont-Ter-AGA, rep5	GPL6244		Human placenta from Cont-Ter-AGA pregnancy	total RNA	Caucasian	No	C-Section	No	NA	33	121	-0.916031	76	38	No	23.67	No	non-PE	4	-0.66	No	NA	B	No	F	No	No	NA	Placenta	NA	NA	NA
GSM1940532	Cont-Ter-AGA, rep6	GPL6244		Human placenta from Cont-Ter-AGA pregnancy	total RNA	Asian	No	C-Section	No	9	39	120	-0.377778	70	38	No	18.86	No	non-PE	6	-0.06	Yes	NA	B	No	M	No	No	NA	Placenta	9	1.6	NA
GSM1940533	Cont-Ter-AGA, rep7	GPL6244		Human placenta from Cont-Ter-AGA pregnancy	total RNA	NA	No	C-Section	No	9	40	120	0.114504	75	38	No	23.32	No	non-PE	3	-0.78	Yes	NA	A	No	F	NA	No	NA	Placenta	9	1.5	0.9
GSM1940534	PE-Term-AGA, rep7	GPL6244		Human placenta from PE-Term-AGA pregnancy	total RNA	NA	No	Vaginal	Yes	8	26	163	-1.136	107	34	No	20.57	No	PE	1	0.07	No	NA	A	Yes	M	NA	No	NA	Placenta	9	NA	1.015
GSM1940535	PE-Term-SGA, rep6	GPL6244		Human placenta from PE-Term-SGA pregnancy	total RNA	Asian	No	C-Section	No	8	40	138	-0.544	98	34	No	NA	No	PE	5	-2.12	No	1.2725	A	No	F	No	Yes	2	Placenta	9	0.7	1.1
GSM1940536	Cont-preT-AGA, rep8	GPL6244		Human placenta from Cont-preT-AGA pregnancy	total RNA	Caucasian	No	Vaginal	No	NA	38	132	-0.536585	90	27	No	NA	No	non-PE	4	-0.6	No	1.335	A	Yes	M	No	No	0	Placenta	NA	NA	1.09
GSM1940537	PE-PreT-SGA, rep6	GPL6244		Human placenta from PE-PreT-SGA pregnancy	total RNA	Asian	No	C-Section	Yes	8	26	147	-2.55263	88	32	No	NA	No	PE	0	-3.2	No	2.695	O	No	F	NA	Yes	2	Placenta	9	0.5	2.05
GSM1940538	Cont-preT-AGA, rep9	GPL6244		Human placenta from Cont-preT-AGA pregnancy	total RNA	Caucasian	Yes	C-Section	No	8	30	125	-0.623529	70	26	No	NA	No	non-PE	4	-1.17	No	NA	B	Yes	M	NA	No	0	Placenta	9	NA	1.1
GSM1940539	Cont-preT-AGA, rep10	GPL6244		Human placenta from Cont-preT-AGA pregnancy	total RNA	East Indian	Yes	C-Section	No	8	32	122	2.86066	80	33	No	26.64	No	non-PE	5	1.67	Yes	NA	O	Yes	F	No	No	NA	Placenta	9	1.3	1.225
GSM1940540	PE-PreT-AGA, rep6	GPL6244		Human placenta from PE-PreT-AGA pregnancy	total RNA	Caucasian	No	C-Section	Yes	9	32	162	-0.512	112	33	No	55.36	No	PE	3	1.04	No	NA	O	No	M	NA	No	2	Placenta	9	1.4	1.41
GSM1940541	PE-PreT-SGA, rep7	GPL6244		Human placenta from PE-PreT-SGA pregnancy	total RNA	Black	No	C-Section	No	4	27	158	-1.74725	110	27	Yes	NA	No	PE	5	-1.78	No	2.02667	A	No	F	Yes	Yes	1	Placenta	8	0.8	1.8075
GSM1940542	PE-PreT-SGA, rep8	GPL6244		Human placenta from PE-PreT-SGA pregnancy	total RNA	Caucasian	No	C-Section	Yes	4	42	192	-1.64356	102	29	No	NA	No	PE	3	-1.66	No	1.785	O	No	M	NA	Yes	4	Placenta	8	NA	NA
GSM1940543	Cont-Term-CH, rep5	GPL6244		Human placenta from Cont-Term-CH pregnancy	total RNA	Caucasian	No	C-Section	Yes	8	34	160	-0.478261	110	36	No	23.14	No	non-PE	5	-1.57	No	1.70667	AB	No	M	NA	Yes	NA	Placenta	9	0.9	1.2825
GSM1940544	Cont-preT-AGA, rep11	GPL6244		Human placenta from Cont-preT-AGA pregnancy	total RNA	Black	Yes	C-Section	Yes	8	40	115	0.0333333	90	29	Yes	21.63	No	non-PE	5	0.5	No	NA	AB	Yes	F	NA	No	2	Placenta	9	0.9	0.942
GSM1940545	Cont-Ter-AGA, rep8	GPL6244		Human placenta from Cont-Ter-AGA pregnancy	total RNA	Asian	No	C-Section	Yes	8	34	118	-0.377778	79	38	No	19.47	No	non-PE	4	-1.11	No	NA	O	Yes	M	NA	No	NA	Placenta	9	1.1	NA
GSM1940546	PE-PreT-SGA, rep9	GPL6244		Human placenta from PE-PreT-SGA pregnancy	total RNA	Caucasian	No	C-Section	Yes	NA	34	148	-2.25	104	30	No	31.18	No	PE	0	-1.57	Yes	1.2	B	No	F	NA	Yes	2	Placenta	NA	0.8	2.2
GSM1940547	PE-Term-SGA, rep7	GPL6244		Human placenta from PE-Term-SGA pregnancy	total RNA	Caucasian	No	Vaginal	No	9	35	140	-1.46269	95	36	No	19.72	No	PE	5	-2.01	No	NA	AB	Yes	F	NA	Yes	NA	Placenta	9	0.8	1.575
GSM1940548	Cont-preT-AGA, rep12	GPL6244		Human placenta from Cont-preT-AGA pregnancy	total RNA	Caucasian	No	Vaginal	Yes	9	31	132	0.368	87	33	No	31.91	No	non-PE	6	-0.42	No	NA	O	Yes	M	NA	No	1	Placenta	9	1.3	1.02
GSM1940549	PE-PreT-CH, rep4	GPL6244		Human placenta from PE-PreT-CH pregnancy	total RNA	Caucasian	No	C-Section	No	8	37	183	-1.98246	113	32	No	21.16	No	PE	3	-1.43	No	2.3	O	No	F	Yes	No	1	Placenta	9	1.3	1.51
GSM1940550	PE-PreT-SGA, rep10	GPL6244		Human placenta from PE-PreT-SGA pregnancy	total RNA	East Indian	No	C-Section	Yes	8	41	160	-2.46721	100	33	No	32.88	No	PE	0	-2.52	No	1.56	O	No	F	NA	Yes	1	Placenta	9	0.8	1.51333
GSM1940551	Cont-Ter-AGA, rep9	GPL6244		Human placenta from Cont-Ter-AGA pregnancy	total RNA	Caucasian	No	C-Section	No	9	35	130	-1.47761	80	40	No	34.48	No	non-PE	1	-0.87	No	NA	B	No	F	No	No	NA	Placenta	9	1.2	NA
GSM1940552	PE-PreT-SGA, rep11	GPL6244		Human placenta from PE-PreT-SGA pregnancy	total RNA	Caucasian	No	C-Section	Yes	3	34	154	-1.74725	100	27	Yes	34.77	Yes	PE	0	-1.42	Yes	1.915	A	No	F	NA	Yes	1	Placenta	8	1.4	1.88
GSM1940553	PE-PreT-SGA, rep12	GPL6244		Human placenta from PE-PreT-SGA pregnancy	total RNA	Asian	No	C-Section	No	8	32	150	-1.71429	100	30	No	NA	No	PE	2	-1.82	Yes	1.75	O	No	M	NA	Yes	4	Placenta	9	1.1	1.345
GSM1940554	Cont-preT-AGA, rep13	GPL6244		Human placenta from Cont-preT-AGA pregnancy	total RNA	East Indian	No	Vaginal	Yes	8	27	120	0.155738	72	33	No	21.26	No	non-PE	5	1.11	No	NA	A	Yes	F	NA	No	NA	Placenta	9	NA	NA
GSM1940555	Cont-Ter-AGA, rep10	GPL6244		Human placenta from Cont-Ter-AGA pregnancy	total RNA	Caucasian	No	C-Section	No	9	34	130	-1.67669	80	37	No	NA	No	non-PE	4	-1.04	Yes	NA	O	No	F	No	No	NA	Placenta	9	1	1.11667
GSM1940556	PE-Term-CH, rep1	GPL6244		Human placenta from PE-Term-CH pregnancy	total RNA	Black	No	C-Section	No	8	35	160	-2.07246	98	36	Yes	24.38	No	PE	6	-2.11	No	1.205	A	No	M	Yes	Yes	3	Placenta	8	1.2	1.2975
GSM1940557	Cont-Term-CH, rep6	GPL6244		Human placenta from Cont-Term-CH pregnancy	total RNA	Caucasian	No	Vaginal	No	9	39	138	-0.666667	76	40	No	27.28	No	non-PE	2	-0.32	No	NA	B	Yes	M	NA	No	NA	Placenta	9	NA	1.26
GSM1940558	PE-PreT-AGA, rep7	GPL6244		Human placenta from PE-PreT-AGA pregnancy	total RNA	Caucasian	No	C-Section	Yes	6	32	200	0.645161	100	28	Yes	33.2	Yes	PE	3	-0.34	No	1.46	O	No	F	NA	No	3	Placenta	9	1.8	1.38
GSM1940559	Cont-Term-CH, rep7	GPL6244		Human placenta from Cont-Term-CH pregnancy	total RNA	NA	No	Vaginal	No	9	30	114	-0.705036	76	41	No	22.86	No	non-PE	1	-0.51	Yes	NA	O	Yes	F	NA	No	NA	Placenta	9	NA	NA
GSM1940560	PE-Term-AGA, rep8	GPL6244		Human placenta from PE-Term-AGA pregnancy	total RNA	Black	No	C-Section	No	8	30	156	1.33083	96	37	No	24.38	No	PE	2	-0.09	No	1.865	A	No	F	No	No	3	Placenta	9	1	0.92
GSM1940561	Cont-preT-AGA, rep14	GPL6244		Human placenta from Cont-preT-AGA pregnancy	total RNA	Caucasian	No	Vaginal	Yes	9	27	110	0.232759	62	32	Yes	19.98	No	non-PE	6	0.8	No	NA	O	Yes	M	NA	No	NA	Placenta	9	1.6	NA
GSM1940562	PE-PreT-AGA, rep8	GPL6244		Human placenta from PE-PreT-AGA pregnancy	total RNA	Caucasian	No	C-Section	Yes	6	39	190	-1.42424	110	25	Yes	22.15	Yes	PE	5	-0.82	No	NA	O	No	M	NA	No	4	Placenta	8	1.4	NA
GSM1940563	Cont-preT-AGA, rep15	GPL6244		Human placenta from Cont-preT-AGA pregnancy	total RNA	Caucasian	No	C-Section	No	3	27	133	-0.780488	84	27	Yes	18.26	No	non-PE	5	-0.17	No	NA	B	Yes	M	No	No	1	Placenta	2	1	NA
GSM1940564	PE-Term-AGA, rep9	GPL6244		Human placenta from PE-Term-AGA pregnancy	total RNA	NA	No	Vaginal	Yes	3	37	199	NA	111	35	No	26.12	Yes	PE	3	0.82	No	NA	O	Yes	F	NA	No	1	Placenta	6	1.3	NA
GSM1940565	PE-Term-AGA, rep10	GPL6244		Human placenta from PE-Term-AGA pregnancy	total RNA	Caucasian	No	C-Section	Yes	3	31	170	NA	113	36	No	24.34	Yes	PE	5	-0.49	No	NA	B	No	M	NA	No	3	Placenta	8	1.2	NA
GSM1940566	Cont-Term-CH, rep8	GPL6244		Human placenta from Cont-Term-CH pregnancy	total RNA	Caucasian	No	C-Section	Yes	NA	31	147	-2.80597	99	36	No	23.05	No	non-PE	5	-2.95	No	NA	O	No	F	NA	Yes	0	Placenta	NA	0.5	1.42
GSM1940567	PE-Term-SGA, rep8	GPL6244		Human placenta from PE-Term-SGA pregnancy	total RNA	Asian	No	Vaginal	No	9	NA	170	NA	110	36	No	23.51	No	PE	2	-1.37	No	0.7	A	Yes	M	No	No	3	Placenta	9	1.1	1.1
GSM1940568	Cont-PreT-CH, rep1	GPL6244		Human placenta from Cont-PreT-CH pregnancy	total RNA	Black	No	C-Section	No	1	40	154	-0.797297	91	26	No	NA	No	non-PE	0	-0.89	Yes	NA	B	No	F	NA	No	NA	Placenta	5	1.3	1
GSM1940569	PE-Term-CH, rep2	GPL6244		Human placenta from PE-Term-CH pregnancy	total RNA	Caucasian	No	Vaginal	No	9	34	176	-1.69925	116	37	No	21.16	No	PE	3	-2.07	No	NA	O	Yes	M	No	No	2	Placenta	9	0.8	NA
GSM1940570	Cont-preT-AGA, rep16	GPL6244		Human placenta from Cont-preT-AGA pregnancy	total RNA	Caucasian	No	Vaginal	No	9	32	136	-0.887931	93	32	Yes	29.75	No	non-PE	6	0.34	No	NA	O	Yes	M	No	No	NA	Placenta	9	1.3	NA
GSM1940571	PE-PreT-CH, rep5	GPL6244		Human placenta from PE-PreT-CH pregnancy	total RNA	Caucasian	No	Vaginal	No	7	43	163	-0.663934	105	33	Yes	36.63	No	PE	5	-1.18	No	1.85	A	Yes	F	Yes	No	3	Placenta	9	0.9	0.8
GSM1940572	PE-PreT-CH, rep6	GPL6244		Human placenta from PE-PreT-CH pregnancy	total RNA	Black	No	C-Section	Yes	9	34	165	-1.20952	113	31	Yes	23.83	Yes	PE	6	-0.86	No	NA	A	No	M	NA	No	3	Placenta	10	1.5	NA
GSM1940573	PE-Term-SGA, rep9	GPL6244		Human placenta from PE-Term-SGA pregnancy	total RNA	Caucasian	No	C-Section	Yes	9	28	151	-0.947368	101	37	No	20.28	Yes	PE	6	-1.71	No	NA	A	Yes	M	NA	No	3	Placenta	9	NA	NA
GSM1940574	PE-PreT-AGA, rep9	GPL6244		Human placenta from PE-PreT-AGA pregnancy	total RNA	Black	No	C-Section	Yes	6	22	186	-0.85	117	30	Yes	23.44	No	PE	0	-0.45	No	0.75	O	No	F	NA	No	4	Placenta	8	0.9	0.9
GSM1940575	Cont-Term-CH, rep9	GPL6244		Human placenta from Cont-Term-CH pregnancy	total RNA	Asian	No	C-Section	No	9	41	180	-0.548872	110	37	No	28.3	No	non-PE	0	0.02	No	NA	O	No	F	Yes	No	1	Placenta	9	NA	NA
GSM1940576	Cont-preT-AGA, rep17	GPL6244		Human placenta from Cont-preT-AGA pregnancy	total RNA	Caucasian	No	C-Section	Yes	8	33	130	-0.715517	73	32	No	21.1	No	non-PE	4	0.5	No	0.75	B	No	M	NA	No	0	Placenta	9	1.1	NA
GSM1940577	PE-PreT-CH, rep7	GPL6244		Human placenta from PE-PreT-CH pregnancy	total RNA	Black	No	C-Section	Yes	7	25	205	-1.4902	124	28	Yes	28.44	Yes	PE	3	-1.2	No	NA	O	No	M	NA	No	4	Placenta	9	0.9	NA
GSM1940578	Cont-Term-CH, rep10	GPL6244		Human placenta from Cont-Term-CH pregnancy	total RNA	Caucasian	No	C-Section	Yes	9	40	160	-1.14504	104	38	No	21.16	No	non-PE	5	-0.37	No	NA	A	No	F	NA	No	NA	Placenta	9	1.7	NA
GSM1940579	Cont-PreT-CH, rep2	GPL6244		Human placenta from Cont-PreT-CH pregnancy	total RNA	Other	No	C-Section	No	9	33	143	-1.93333	99	31	Yes	22.23	No	non-PE	4	-1	Yes	NA	B	No	F	Yes	No	0	Placenta	9	1.1	NA
GSM1940580	Cont-Term-CH, rep11	GPL6244		Human placenta from Cont-Term-CH pregnancy	total RNA	Asian	No	Vaginal	Yes	7	40	163	0.353383	111	37	No	23.94	No	non-PE	1	0.55	No	NA	A	Yes	F	NA	No	NA	Placenta	8	NA	NA
GSM1940581	Cont-preT-AGA, rep18	GPL6244		Human placenta from Cont-preT-AGA pregnancy	total RNA	Caucasian	Yes	Vaginal	No	NA	NA	97	0.275	71	31	No	19.88	No	non-PE	0	-0.13	No	NA	A	Yes	F	NA	No	0	Placenta	NA	1.1	NA
GSM1940582	PE-Term-SGA, rep10	GPL6244		Human placenta from PE-Term-SGA pregnancy	total RNA	Caucasian	No	C-Section	Yes	8	39	150	-0.949275	100	36	No	25.45	No	PE	0	-2.45	No	NA	O	No	M	NA	Yes	3	Placenta	9	1.1	NA
GSM1940583	PE-PreT-CH, rep8	GPL6244		Human placenta from PE-PreT-CH pregnancy	total RNA	Black	No	C-Section	No	8	29	209	-2.69828	137	32	Yes	28.72	No	PE	5	-2.27	No	NA	O	No	M	Yes	Yes	4	Placenta	9	1.3	1.8
GSM1940584	PE-PreT-SGA, rep13	GPL6244		Human placenta from PE-PreT-SGA pregnancy	total RNA	Caucasian	No	C-Section	No	4	34	160	-1.47253	110	27	Yes	25.39	No	PE	5	-1.42	Yes	NA	O	No	F	No	Yes	3	Placenta	8	0.5	NA
GSM1940585	Cont-preT-AGA, rep19	GPL6244		Human placenta from Cont-preT-AGA pregnancy	total RNA	Caucasian	Yes	Vaginal	Yes	6	28	129	NA	65	26	Yes	29.75	No	non-PE	1	-0.5	No	NA	O	Yes	M	NA	No	NA	Placenta	8	0.9	1.01
GSM1940586	Cont-PreT-CH, rep3	GPL6244		Human placenta from Cont-PreT-CH pregnancy	total RNA	Asian	No	C-Section	Yes	NA	42	173	-1.1978	93	27	Yes	NA	No	non-PE	3	-1.02	Yes	2.6075	B	No	F	NA	Yes	1	Placenta	NA	0.7	1.98
GSM1940587	Cont-preT-AGA, rep20	GPL6244		Human placenta from Cont-preT-AGA pregnancy	total RNA	Caucasian	Yes	Vaginal	Yes	7	26	125	0.5	72	27	No	25	No	non-PE	4	0.93	No	NA	O	Yes	M	NA	No	0	Placenta	9	1.5	NA
GSM1940588	Cont-preT-AGA, rep21	GPL6244		Human placenta from Cont-preT-AGA pregnancy	total RNA	Other	Yes	C-Section	No	4	36	126	-0.917647	66	26	Yes	26.3	No	non-PE	2	0.96	No	NA	B	Yes	M	NA	No	0	Placenta	8	1.4	1.04
GSM1940589	PE-PreT-CH, rep9	GPL6244		Human placenta from PE-PreT-CH pregnancy	total RNA	Caucasian	No	C-Section	Yes	8	41	186	-0.527027	111	26	Yes	23.17	Yes	PE	6	-0.86	Yes	NA	A	No	F	NA	No	4	Placenta	9	1.3	NA
GSM1940590	PE-PreT-SGA, rep14	GPL6244		Human placenta from PE-PreT-SGA pregnancy	total RNA	Caucasian	No	C-Section	Yes	8	20	172	-1.87931	113	32	Yes	NA	No	PE	1	-2.43	No	NA	A	No	M	NA	Yes	4	Placenta	9	1.2	NA
GSM1940591	Cont-PreT-CH, rep4	GPL6244		Human placenta from Cont-PreT-CH pregnancy	total RNA	Caucasian	No	C-Section	No	3	34	144	-0.536585	90	27	Yes	24.57	No	non-PE	5	-1.8	Yes	2.211	O	No	M	NA	Yes	1	Placenta	6	0.7	1.35
GSM1940592	PE-Term-CH, rep3	GPL6244		Human placenta from PE-Term-CH pregnancy	total RNA	Caucasian	No	C-Section	Yes	5	36	200	-1.856	110	34	No	26.56	No	PE	1	-1.9	No	NA	O	Yes	M	NA	Yes	1	Placenta	6	0.8	1.67
GSM1940593	PE-PreT-AGA, rep10	GPL6244		Human placenta from PE-PreT-AGA pregnancy	total RNA	East Indian	No	C-Section	Yes	8	41	160	-0.698925	100	28	No	24.61	Yes	PE	4	-0.89	No	NA	B	No	F	NA	No	3	Placenta	9	1.7	NA
GSM1940594	Cont-PreT-CH, rep5	GPL6244		Human placenta from Cont-PreT-CH pregnancy	total RNA	Caucasian	No	C-Section	Yes	4	34	168	-0.887931	87	32	Yes	NA	No	non-PE	3	-2.46	No	1.7875	A	No	M	NA	Yes	1	Placenta	8	1.1	2.7
GSM1940595	Cont-Term-CH, rep12	GPL6244		Human placenta from Cont-Term-CH pregnancy	total RNA	East Indian	No	C-Section	Yes	9	42	180	-2.45113	110	37	No	21.72	No	non-PE	1	-3.25	No	1.195	O	No	M	NA	Yes	0	Placenta	9	1.2	1.522
GSM1940596	PE-PreT-AGA, rep11	GPL6244		Human placenta from PE-PreT-AGA pregnancy	total RNA	Caucasian	No	C-Section	Yes	7	24	166	-0.433333	100	31	Yes	25	No	PE	0	-0.87	Yes	NA	A	Yes	F	NA	No	3	Placenta	9	1.2	NA
GSM1940597	Cont-PreT-CH, rep6	GPL6244		Human placenta from Cont-PreT-CH pregnancy	total RNA	Asian	No	C-Section	No	8	37	190	-1.225	110	31	Yes	26.9	No	non-PE	4	-1.34	Yes	NA	O	No	F	NA	Yes	1	Placenta	9	NA	1.585
GSM1940598	Cont-PreT-CH, rep7	GPL6244		Human placenta from Cont-PreT-CH pregnancy	total RNA	Caucasian	No	C-Section	Yes	9	37	152	-2.18889	98	29	Yes	29.04	No	non-PE	3	-1.94	No	2.16	A	No	F	NA	Yes	1	Placenta	9	0.9	2.31333
GSM1940599	PE-PreT-CH, rep10	GPL6244		Human placenta from PE-PreT-CH pregnancy	total RNA	Black	No	C-Section	No	9	39	220	-0.0487805	110	27	Yes	27.34	Yes	PE	5	-0.41	No	NA	O	No	M	NA	No	1	Placenta	9	1.2	1.74
GSM1940600	Cont-Term-CH, rep13	GPL6244		Human placenta from Cont-Term-CH pregnancy	total RNA	Asian	No	C-Section	Yes	9	44	190	-1.776	116	34	Yes	19.53	No	non-PE	6	-1.27	No	1.155	O	No	M	NA	Yes	1	Placenta	9	NA	1.375
GSM1940601	Cont-preT-AGA, rep22	GPL6244		Human placenta from Cont-preT-AGA pregnancy	total RNA	Caucasian	Yes	Vaginal	Yes	8	33	104	0.534653	61	29	Yes	22.66	No	non-PE	2	1.05	Yes	NA	A	Yes	M	NA	No	0	Placenta	9	0.9	NA
GSM1940602	PE-PreT-AGA, rep12	GPL6244		Human placenta from PE-PreT-AGA pregnancy	total RNA	Asian	No	C-Section	Yes	NA	24	186	-1.52222	120	29	Yes	29.62	No	PE	6	-1	No	1.855	B	Yes	F	NA	No	4	Placenta	NA	0.7	1.41
GSM1940603	PE-Term-SGA, rep11	GPL6244		Human placenta from PE-Term-SGA pregnancy	total RNA	Caucasian	No	C-Section	Yes	5	37	175	-1.42029	123	36	Yes	26.4	No	PE	0	-1.3	No	NA	B	Yes	M	NA	No	4	Placenta	9	1	NA
GSM1940604	PE-PreT-SGA, rep15	GPL6244		Human placenta from PE-PreT-SGA pregnancy	total RNA	Asian	No	C-Section	Yes	NA	32	169	-1.44554	114	29	No	NA	Yes	PE	3	-1.91	No	NA	O	No	M	NA	Yes	2	Placenta	NA	1.3	1.804
GSM1940605	Cont-preT-AGA, rep23	GPL6244		Human placenta from Cont-preT-AGA pregnancy	total RNA	Caucasian	Yes	Vaginal	Yes	7	24	147	2	94	25	Yes	39.25	No	non-PE	6	0.3	No	0.985	O	Yes	F	NA	No	0	Placenta	9	NA	1.23
GSM1940606	PE-Term-CH, rep4	GPL6244		Human placenta from PE-Term-CH pregnancy	total RNA	East Indian	No	C-Section	No	9	31	145	-1.45113	90	37	No	26.37	No	PE	3	-0.93	No	NA	O	No	F	Yes	No	1	Placenta	9	1	0.936
GSM1940607	Cont-preT-AGA, rep24	GPL6244		Human placenta from Cont-preT-AGA pregnancy	total RNA	Caucasian	No	C-Section	Yes	8	21	125	-0.758621	80	32	No	25.54	No	non-PE	0	-0.31	Yes	NA	O	Yes	M	NA	No	0	Placenta	9	1.2	1.39833
GSM1940608	Cont-Ter-AGA, rep11	GPL6244		Human placenta from Cont-Ter-AGA pregnancy	total RNA	Caucasian	No	C-Section	No	9	36	120	-0.0814815	74	38	No	32.05	No	non-PE	3	0.41	No	NA	O	No	M	No	No	1	Placenta	9	NA	NA
GSM1940609	Cont-preT-AGA, rep25	GPL6244		Human placenta from Cont-preT-AGA pregnancy	total RNA	Caucasian	Yes	Vaginal	Yes	NA	30	150	1.41463	74	27	No	23.73	No	non-PE	1	0.64	No	NA	A	Yes	M	NA	No	NA	Placenta	NA	1.3	1.155
GSM1940610	PE-Term-SGA, rep12	GPL6244		Human placenta from PE-Term-SGA pregnancy	total RNA	Caucasian	No	Vaginal	No	9	34	177	-2.05263	102	37	No	19.03	No	PE	0	-1.54	No	NA	O	Yes	F	Yes	No	1	Placenta	9	0.9	1.19333
GSM1940611	PE-PreT-AGA, rep13	GPL6244		Human placenta from PE-PreT-AGA pregnancy	total RNA	Asian	No	C-Section	No	NA	36	178	0.0285714	115	31	No	25.24	No	PE	6	-0.54	Yes	2.015	O	Yes	M	No	No	4	Placenta	NA	1.1	1.15909
GSM1940612	PE-PreT-AGA, rep14	GPL6244		Human placenta from PE-PreT-AGA pregnancy	total RNA	Caucasian	No	C-Section	Yes	7	31	153	-0.75	105	30	No	19.56	Yes	PE	2	-0.66	No	1.755	A	No	F	NA	No	4	Placenta	9	0.9	1.515
GSM1940613	Cont-Ter-AGA, rep12	GPL6244		Human placenta from Cont-Ter-AGA pregnancy	total RNA	Caucasian	No	C-Section	No	9	36	132	-0.525926	90	38	No	23.24	No	non-PE	6	0.17	No	NA	B	No	M	No	No	NA	Placenta	9	1.2	NA
GSM1940614	PE-Term-CH, rep5	GPL6244		Human placenta from PE-Term-CH pregnancy	total RNA	Caucasian	No	Vaginal	No	9	26	160	-0.947368	106	37	No	23.67	No	PE	3	-0.48	No	0.6875	O	Yes	M	Yes	No	1	Placenta	9	1.4	1
GSM1940615	Cont-Ter-AGA, rep13	GPL6244		Human placenta from Cont-Ter-AGA pregnancy	total RNA	East Indian	No	Vaginal	Yes	9	31	118	1	86	40	No	21.34	No	non-PE	4	0.13	Yes	NA	O	Yes	M	NA	No	NA	Placenta	9	NA	0.76
GSM1940616	PE-PreT-SGA, rep16	GPL6244		Human placenta from PE-PreT-SGA pregnancy	total RNA	Caucasian	No	C-Section	No	5	25	199	-1.25	124	30	No	27.34	Yes	PE	5	-1.35	No	NA	O	Yes	F	No	No	4	Placenta	8	0.7	2.05
GSM1940617	PE-PreT-AGA, rep15	GPL6244		Human placenta from PE-PreT-AGA pregnancy	total RNA	East Indian	No	C-Section	Yes	5	32	184	-1.44262	119	33	Yes	NA	Yes	PE	2	-0.59	No	1.1	B	Yes	F	NA	No	4	Placenta	9	1.6	1.23
GSM1940618	Cont-Ter-AGA, rep14	GPL6244		Human placenta from Cont-Ter-AGA pregnancy	total RNA	Asian	No	C-Section	Yes	8	31	130	-0.954887	90	39	No	30.47	No	non-PE	3	-0.65	No	NA	B	Yes	M	NA	No	0	Placenta	9	NA	NA
GSM1940619	PE-Term-AGA, rep11	GPL6244		Human placenta from PE-Term-AGA pregnancy	total RNA	Caucasian	No	C-Section	No	8	43	147	-1.42029	100	36	No	34.42	No	PE	0	-0.73	No	2.465	AB	No	M	Yes	No	2	Placenta	9	1.2	1.28
GSM1940620	PE-PreT-AGA, rep16	GPL6244		Human placenta from PE-PreT-AGA pregnancy	total RNA	Caucasian	No	C-Section	Yes	NA	19	152	-0.564706	106	26	Yes	23.14	Yes	PE	6	-0.97	No	NA	B	No	M	NA	No	1	Placenta	NA	0.9	1.38
GSM1940621	Cont-Ter-AGA, rep15	GPL6244		Human placenta from Cont-Ter-AGA pregnancy	total RNA	Asian	No	Vaginal	Yes	9	28	128	-0.222222	85	40	No	32.91	No	non-PE	2	0.05	No	NA	AB	Yes	M	NA	No	0	Placenta	9	1.5	NA
GSM1940622	Cont-Ter-AGA, rep16	GPL6244		Human placenta from Cont-Ter-AGA pregnancy	total RNA	Caucasian	No	Vaginal	No	9	29	120	0.462687	80	40	No	34.89	No	non-PE	5	1.23	No	NA	B	Yes	F	No	No	0	Placenta	9	1.3	NA
GSM1940623	Cont-Ter-AGA, rep17	GPL6244		Human placenta from Cont-Ter-AGA pregnancy	total RNA	Asian	No	C-Section	No	9	37	115	1.52672	60	38	No	26.45	No	non-PE	2	0.52	Yes	1.145	B	No	F	No	No	NA	Placenta	9	1.3	1.015
GSM1940624	Cont-PreT-CH, rep8	GPL6244		Human placenta from Cont-PreT-CH pregnancy	total RNA	Black	No	C-Section	No	NA	38	172	-1.91111	103	29	Yes	31.6	No	non-PE	0	-1.49	Yes	1.86	O	No	F	No	Yes	1	Placenta	NA	0.8	1.42
GSM1940625	PE-PreT-SGA, rep17	GPL6244		Human placenta from PE-PreT-SGA pregnancy	total RNA	Black	No	C-Section	Yes	9	29	160	-1.89474	106	32	No	24.98	No	PE	4	-2.22	No	1.61	B	No	F	NA	Yes	3	Placenta	9	0.8	1.53
GSM1940626	PE-PreT-CH, rep11	GPL6244		Human placenta from PE-PreT-CH pregnancy	total RNA	Black	No	C-Section	No	8	40	180	-1.02439	110	27	Yes	NA	No	PE	4	-0.89	Yes	NA	A	No	M	NA	No	4	Placenta	9	1	NA
GSM1940627	Cont-Ter-AGA, rep18	GPL6244		Human placenta from Cont-Ter-AGA pregnancy	total RNA	Asian	No	C-Section	No	9	31	110	-0.203008	70	39	No	17.15	No	non-PE	3	0.27	No	NA	B	No	M	No	No	NA	Placenta	9	1.5	NA
GSM1940628	Cont-Term-CH, rep14	GPL6244		Human placenta from Cont-Term-CH pregnancy	total RNA	Black	No	C-Section	No	9	29	168	-1.92754	117	36	No	17.97	No	non-PE	6	-1.55	No	NA	A	Yes	M	No	Yes	0	Placenta	9	1.2	NA
GSM1940629	Cont-Ter-AGA, rep19	GPL6244		Human placenta from Cont-Ter-AGA pregnancy	total RNA	Caucasian	No	Vaginal	No	9	34	129	1.60305	88	38	No	20.58	No	non-PE	6	0.64	No	NA	A	Yes	F	No	No	NA	Placenta	9	NA	NA
GSM1940630	Cont-PreT-CH, rep9	GPL6244		Human placenta from Cont-PreT-CH pregnancy	total RNA	Black	No	C-Section	No	5	31	190	-2.25	110	30	Yes	25.39	No	non-PE	4	-1.92	Yes	1.48	B	No	F	No	Yes	1	Placenta	9	1	1.54167
GSM1940631	PE-Term-AGA, rep12	GPL6244		Human placenta from PE-Term-AGA pregnancy	total RNA	East Indian	No	Vaginal	No	9	37	194	0.176	100	34	Yes	19.83	No	PE	6	-0.31	No	NA	A	Yes	F	No	No	3	Placenta	9	1	0.99
GSM1940632	PE-PreT-AGA, rep17	GPL6244		Human placenta from PE-PreT-AGA pregnancy	total RNA	Black	No	C-Section	Yes	9	31	176	-0.25	123	30	Yes	33.96	Yes	PE	1	-0.45	No	1.735	A	No	F	NA	No	4	Placenta	9	1.4	0.88
GSM1940633	PE-PreT-CH, rep12	GPL6244		Human placenta from PE-PreT-CH pregnancy	total RNA	Caucasian	No	C-Section	Yes	8	30	180	-1	122	28	Yes	29.83	Yes	PE	3	-0.54	No	1.705	B	No	M	NA	No	1	Placenta	9	1	1.055
GSM1940634	Cont-Ter-AGA, rep20	GPL6244		Human placenta from Cont-Ter-AGA pregnancy	total RNA	Asian	No	Vaginal	Yes	9	32	135	-0.144068	80	35	No	19.88	No	non-PE	6	0.96	No	NA	B	Yes	F	NA	No	0	Placenta	9	1.1	0.955
GSM1940635	PE-PreT-SGA, rep18	GPL6244		Human placenta from PE-PreT-SGA pregnancy	total RNA	Asian	No	C-Section	No	8	31	155	-0.85	110	31	No	NA	No	PE	6	-1.49	Yes	2.035	O	No	F	Yes	Yes	4	Placenta	9	1.3	1.70455
GSM1940636	Cont-Ter-AGA, rep21	GPL6244		Human placenta from Cont-Ter-AGA pregnancy	total RNA	Caucasian	No	Vaginal	Yes	9	18	114	-0.336	70	34	No	24.77	No	non-PE	1	-0.3	No	NA	O	Yes	M	NA	No	1	Placenta	9	NA	0.99
GSM1940637	Cont-Ter-AGA, rep22	GPL6244		Human placenta from Cont-Ter-AGA pregnancy	total RNA	Caucasian	No	C-Section	No	9	33	110	0.267176	70	38	No	19.88	No	non-PE	5	0.52	No	NA	B	No	F	No	No	0	Placenta	9	1.2	NA
GSM1940638	Cont-Ter-AGA, rep23	GPL6244		Human placenta from Cont-Ter-AGA pregnancy	total RNA	Caucasian	No	Vaginal	No	9	43	118	-0.353383	75	39	No	21.45	No	non-PE	3	0.78	Yes	NA	O	Yes	M	No	No	NA	Placenta	9	1.2	NA
GSM1940639	Cont-Ter-AGA, rep24	GPL6244		Human placenta from Cont-Ter-AGA pregnancy	total RNA	Asian	No	Vaginal	Yes	9	30	179	-1.66165	83	37	No	21.51	No	non-PE	0	-0.49	No	NA	O	Yes	M	NA	No	NA	Placenta	9	NA	NA
GSM1940640	Cont-Ter-AGA, rep25	GPL6244		Human placenta from Cont-Ter-AGA pregnancy	total RNA	Caucasian	No	C-Section	Yes	9	29	121	0.325926	81	38	No	20.31	No	non-PE	0	0.79	No	NA	A	No	M	NA	No	NA	Placenta	9	NA	NA
GSM1940641	PE-Term-SGA, rep13	GPL6244		Human placenta from PE-Term-SGA pregnancy	total RNA	Asian	No	Vaginal	Yes	5	38	168	-1.56522	109	36	No	21.64	No	PE	2	-1.33	No	NA	B	Yes	M	NA	No	1	Placenta	9	NA	NA
GSM1940642	Cont-PreT-CH, rep10	GPL6244		Human placenta from Cont-PreT-CH pregnancy	total RNA	Asian	No	C-Section	Yes	9	36	180	-2.1619	120	31	No	21.09	No	non-PE	4	-2.22	No	NA	B	No	M	NA	Yes	2	Placenta	9	0.9	1.9
GSM1940643	Cont-Ter-AGA, rep26	GPL6244		Human placenta from Cont-Ter-AGA pregnancy	total RNA	Caucasian	No	C-Section	Yes	8	28	110	-0.330769	81	39	No	21.91	No	non-PE	5	0.46	No	NA	B	No	F	NA	No	0	Placenta	9	1.5	NA
GSM1940644	PE-PreT-AGA, rep18	GPL6244		Human placenta from PE-PreT-AGA pregnancy	total RNA	Caucasian	No	C-Section	No	3	26	171	0.15	102	30	Yes	31.49	No	PE	4	-0.04	No	NA	O	Yes	F	No	No	4	Placenta	6	1.4	1.32
GSM1940645	Cont-Ter-AGA, rep27	GPL6244		Human placenta from Cont-Ter-AGA pregnancy	total RNA	Caucasian	No	C-Section	No	9	35	126	1.30075	80	39	No	29.14	No	non-PE	3	0.68	No	NA	A	No	M	Yes	No	NA	Placenta	9	1.1	NA
GSM1940646	Cont-Ter-AGA, rep28	GPL6244		Human placenta from Cont-Ter-AGA pregnancy	total RNA	Caucasian	No	Vaginal	No	9	33	120	-1.18045	98	39	No	22.31	No	non-PE	0	0.29	Yes	NA	B	Yes	M	No	No	NA	Placenta	9	1.4	NA
GSM1940647	PE-Term-AGA, rep13	GPL6244		Human placenta from PE-Term-AGA pregnancy	total RNA	Caucasian	Yes	Vaginal	Yes	9	28	152	1.1037	107	38	No	22.95	No	PE	4	0.17	No	NA	O	Yes	M	NA	No	2	Placenta	9	1.2	NA
GSM1940648	PE-PreT-AGA, rep19	GPL6244		Human placenta from PE-PreT-AGA pregnancy	total RNA	Caucasian	No	C-Section	Yes	8	39	186	-1.17857	96	30	No	25.35	No	PE	0	-0.38	No	2.23	A	No	M	NA	No	4	Placenta	9	1.2	1.145
